# Supplementary material for: Effects of Food Characteristics on Masticatory and Swallowing Functions in Healthy Young Adults
Source: J Texture Stud. 2026 Apr 8;57(2):e70078. doi: 10.1111/jtxs.70078 (PMC13062611; doi:10.1111/jtxs.70078)
Supplement: Supplementary file 1 — Data S1: jtxs70078‐sup‐0001‐supinfo.xlsx. [file JTXS-57-e70078-s001.xlsx]

## Sheet: 1
Supplementary Material
Experimental Procedure on the Day of Measurement
1. Preparation
・After hand sanitization, participants are seated in a chair.
・Participants are asked to remove personal electronic devices (e.g., smartphones, smartwatches) from their body.
2. Sensory Evaluation
・Gummies are placed on plates labeled A, B, C, and D.
・Participants are instructed as follows
“Please chew and swallow the gummies in the order A, B, C, D, and record your evaluation on the form.”
“Please drink water before chewing each gummy.”
3. EMG
Surface electrodes are attached to the following muscles:												Computer operation for EMG recording
Masseter muscle, Temporalis muscle, Anterior belly of the digastric muscle, Infrahyoid muscle group												key		Comment text
LabChart software is started, and calibration is performed.												F1		maximum voluntary clenches
After the experimenter presses function key F1, and participants perform maximum voluntary clenches three times.												F2		light tapping chews
After the experimenter presses function key F2, and participants perform light tapping chews three times.												F3		saliva swallows
After the experimenter presses function key F3, and participants perform saliva swallows three times.												F4		tongue against the palate
After the experimenter presses function key F4, and participants press their tongue against the palate three times.												F5		Start chewing
Participants are then instructed as follows for the main task:												F6		After swallowing
“Please chew and swallow as you usually do.”												F8		Practice gummy
“The number of chewing cycles and the timing of swallowing are left to the participant’s discretion.”												F9		gummy (H_A)
“After pressing the blue button (F5), start chewing.”												F10		gummy (H_NA)
“After swallowing, move your arm and press the red button (F6).”												F11		gummy (S_A)
The procedure is explained and confirmed using a practice gummy:												F12		gummy (S_NA)
“We will practice once.”												※Blue and red stickers were attached to the corresponding buttons
After confirming that there are no problems, the main trial begins												for easy identification by participants.
“This is the actual trial.”
Gummies are provided to each participant according to an individually prepared randomization table.
4. Bolus Physical Property Measurement
Participants are instructed as follows:
“After chewing as usual, please spit out the gummy.”
“Do not swallow. After chewing, put all the water in the cup into your mouth, gently mix it well, and spit everything onto the gauze.”
“Please spit slowly, as spitting forcefully may cause spillage.”
The procedure was explained and confirmed using a practice gummy:
“We will practice once.”
After confirming that the recorded waveforms show no abnormalities, the main trial begins
“This is the actual trial.”
Each of the four types of gummies is tested three times per participant, according to an individually prepared randomization table.
After receiving the paper cup from the participant, photographs of the chewed gummy fragments are taken.
The fragments are transferred to a Petri dish and measured using a texture analyzer.
These steps are performed promptly after expectoration.
After each measurement, the chamber is thoroughly cleaned.
As approximately few minutes are required between expectoration and the next measurement, participants are allowed to rest during this interval.
After all measurements are completed, data are exported to Excel and checked for numerical errors.
5. Completion
Participants are informed of the completion of the experiment:
“This concludes the experiment. Thank you for your participation.”
